# Supplementary material for: Biomolecular, Histological, Clinical, and Radiological Analyses of Dental Implant Bone Sites Prepared Using Magnetic Mallet Technology: A Pilot Study in Animals
Source: Materials (Basel). 2021 Nov 17;14(22):6945. doi: 10.3390/ma14226945 (PMC8618607; doi:10.3390/ma14226945)
Supplement: Supplementary file 1 [file materials-14-06945-s001.zip]

Archive with 1 entries (1 files):
- materials-1430363-supplementary.pdf
